# Supplementary material for: A Sensitive Aptasensor Using Biotin-Streptavidin System for Patulin Detection in Apple Juice
Source: Biosensors (Basel). 2022 Jan 23;12(2):59. doi: 10.3390/bios12020059 (PMC8869234; doi:10.3390/bios12020059)
Supplement: Supplementary file 1 [file biosensors-12-00059-s001.zip]

Archive with 1 entries (1 files):
- biosensors-1516629-supplementary.pdf
